# Supplementary material for: HER2-Driven Breast Cancer: Role of the Chaperonin HSP90 in Modulating Response to Trastuzumab-Based Therapeutic Combinations
Source: Int J Mol Sci. 2025 Jul 9;26(14):6593. doi: 10.3390/ijms26146593 (PMC12294885; doi:10.3390/ijms26146593)
Supplement: Supplementary file 1 [file ijms-26-06593-s001.zip]

Archive with 2 entries (2 files):
- ijms-3689162-supplementary.pdf
- Supplementary Figures.pdf
